# Supplementary material for: Coevolution of Sites under Immune Selection Shapes Epstein–Barr Virus Population Structure
Source: Mol Biol Evol. 2019 Jul 2;36(11):2512–21. doi: 10.1093/molbev/msz152 (PMC6805225; doi:10.1093/molbev/msz152)
Supplement: msz152_Supplementary_Data [file msz152_supplementary_data.zip]

Archive with 2 entries (2 files):
- supplementary_material.pdf
- suppl_table1.xlsx
