# Supplementary material for: Coevolution of Sites under Immune Selection Shapes Epstein–Barr Virus Population Structure
Source: Mol Biol Evol. 2019 Jul 2;36(11):2512–21. doi: 10.1093/molbev/msz152 (PMC6805225; doi:10.1093/molbev/msz152)
Supplement: msz152_Supplementary_Data [file msz152_supplementary_data.zip › suppl_table1.xlsx]

## Sheet: Sheet1
Name	Origin	Geography	Geography label	Accession
K4123	sLCL	Unknown, isolated in USA	NAmerica	KC440851
K4413	sLCL	Unknown, isolated in USA	NAmerica	KC440852
JC_002	Saliva CAEBV	USA	NAmerica	MG298864
JC_023	Saliva CAEBV	USA	NAmerica	MG298865
JC_030_18	Saliva CAEBV	USA	NAmerica	MG298866
JC_030_29	Saliva CAEBV	USA	NAmerica	MG298867
JC_037	Saliva CAEBV	USA	NAmerica	MG298868
JC_040	Saliva CAEBV	USA	NAmerica	MG298869
JC_V005	Saliva CAEBV	USA	NAmerica	MG298870
JC_V006	Saliva CAEBV	USA	NAmerica	MG298871
B95-8	IM	USA	NAmerica	NC_007605
pLCL-TRL1-pre	sLCL. PTLD early	USA	NAmerica	LN824207
pLCL-TRL595	sLCL. PTLD	USA	NAmerica	LN827559
X50-7	LCL	USA	NAmerica	LN827555
GK_Farage	BL cell line	USA?	NAmerica	MG298839
CV-ARG	BL tumour biopsy	Argentina	SAmerica	KR063343
DF_Tonsil_T47	Tonsil biopsy, B lymphoma (medical record)	Argentina	SAmerica	MG298828
DF_Tonsil_T49	Tonsil biopsy, BL (histological diagnosis)	Argentina	SAmerica	MG298829
CCH	BL tumour biopsy	Brazil	SAmerica	KP968257
FNR	BL tumour biopsy	Brazil	SAmerica	KR063345
MP	BL tumour biopsy	Brazil	SAmerica	KP968258
RPF	BL tumour biopsy	Brazil	SAmerica	KR063344
SCL	BL tumour biopsy	Brazil	SAmerica	KP968259
VGO	BL tumour biopsy	Brazil	SAmerica	KP968260
BL37	BL cell line	Africa	Africa	LN827526
Daudi	BL cell line	Africa	Africa	LN827545
GK_RUDU	BL cell line (Raji derivative)	Africa	Africa	MG298843
JWBL121B	BL cell line	Africa	Africa	MG298903
JWBL17A	BL cell line	Africa	Africa	MG298904
M-ABA	LCL from NPC virus	Africa	Africa	LN827527
Makau	BL cell line	Africa	Africa	LN827551
H002213	BL tumour biopsy	Ghana	Africa	KP968264
H018436D	BL tumour biopsy	Ghana	Africa	KP968262
HU11393	BL tumour biopsy	Ghana	Africa	KP968261
Mutu	BL cell line	Kenya	Africa	KC207814
sLCL-1.02	sLCL	Kenya	Africa	LN827588
sLCL-1.04	sLCL	Kenya	Africa	LN827585
sLCL-1.05	sLCL	Kenya	Africa	LN827581
sLCL-1.06	sLCL	Kenya	Africa	LN827566
sLCL-1.07	sLCL	Kenya	Africa	LN827565
sLCL-1.08	sLCL	Kenya	Africa	LN827552
sLCL-1.09	sLCL	Kenya	Africa	LN827574
sLCL-1.10	sLCL	Kenya	Africa	LN827573
sLCL-1.11	sLCL	Kenya	Africa	LN827550
sLCL-1.12	sLCL	Kenya	Africa	LN824205
sLCL-1.13	sLCL	Kenya	Africa	LN827579
sLCL-1.17	sLCL	Kenya	Africa	LN827577
sLCL-1.19	sLCL	Kenya	Africa	LN827562
sLCL-1.24	sLCL	Kenya	Africa	LN827568
sLCL-BL1.03	sLCL	Kenya	Africa	LN827582
sLCL-BL1.20	sLCL	Kenya	Africa	LN827571
GK_BL18	BL cell line	N.Africa	Africa	MG298832
GK_BL36	BL cell line	N.Africa	Africa	LN827557
GK_BL60	BL cell line	N.Africa	Africa	MG298836
GK_BL72	BL cell line	N.Africa	Africa	MG298838
GK_Akuba	BL cell line	Nairobi	Africa	MG298830
GK_LY47	BL cell line	Uganda	Africa	MG298840
GK_LY65	BL cell line	Uganda	Africa	MG298841
JM_Saliva_18	Saliva from BL patient	Uganda	Africa	MG298899
JM_Saliva_33	Saliva from BL patient	Uganda	Africa	MG298901
JM_Saliva_5	Saliva from BL patient	Uganda	Africa	MG298902
ebv13	Blood, kidney transplant	England	Europe	MH883759
ebv14	Blood, solid organ transplant	England	Europe	MH883760
ebv15	Blood, solid organ transplant	England	Europe	MH883761
ebv17	Blood, solid organ transplant	England	Europe	MH883763
ebv19	Blood, solid organ transplant	England	Europe	MH883764
ebv21	Blood, solid organ transplant	England	Europe	MH883765
ebv22	Blood, solid organ transplant	England	Europe	MH883766
ebv23	Blood, solid organ transplant	England	Europe	MH883767
ebv25	Blood, solid organ transplant	England	Europe	MH883768
ebv27	Blood, solid organ transplant	England	Europe	MH883769
ebv30	Blood, solid organ transplant	England	Europe	MH883770
ebv31	Blood, solid organ transplant	England	Europe	MH883771
ebv6	Blood, solid organ transplant	England	Europe	MH883755
ebv7	Blood, solid organ transplant	England	Europe	MH883756
ebv8	Blood, solid organ transplant	England	Europe	MH883757
ebv9	Blood, solid organ transplant	England	Europe	MH883758
IMS_Saliva_10	Saliva healthy donor	England	Europe	MG298844
IMS_Saliva_162	Saliva healthy donor	England	Europe	MG298847
IMS_Saliva_6	Saliva healthy donor	England	Europe	MG298860
IMS_Saliva_70	Saliva healthy donor	England	Europe	MG298861
IMS_Saliva_71	Saliva healthy donor	England	Europe	MG298862
P1-T1	PTLD tumour	England	Europe	MH883773
P2-T1	PTLD tumour	England	Europe	MH883775
P3-T1	PTLD tumour	England	Europe	MH883777
P4-T1	PTLD tumour	England	Europe	MH883779
IMS_Saliva_250	Saliva healthy donor	England (China)	Europe	MG298856
IMS_Saliva_120	Saliva healthy donor	England (Chinese)	Europe	MG298846
IMS_Saliva_52	Saliva healthy donor	England (Chinese)	Europe	MG298859
IMS_Saliva_49	Saliva healthy donor	England (Hong Kong)	Europe	MG298858
IMS_Saliva_177	Saliva healthy donor	England (Indian)	Europe	MG298849
IMS_Saliva_220	Saliva healthy donor	England (Indian)	Europe	MG298852
IMS_Saliva_248	Saliva healthy donor	England (Indian)	Europe	MG298855
IMS_Saliva_31	Saliva healthy donor	England (Indian)	Europe	MG298857
IMS_Saliva_9	Saliva healthy donor	England (Poland)	Europe	MG298863
IMS_Saliva_12	Saliva healthy donor	England (S.Korea)	Europe	MG298845
IMS_Saliva_193	Saliva healthy donor	England (Scotland)	Europe	MG298850
IMS_Saliva_243	Saliva healthy donor	England (Singapore)	Europe	MG298854
IMS_Saliva_204	Saliva healthy donor	England (Spain)	Europe	MG298851
IMS_Saliva_170	Saliva healthy donor	England (Sri Lanka)	Europe	MG298848
IMS_Saliva_231	Saliva healthy donor	England (USA)	Europe	MG298853
GK_BL67	BL cell line	France	Europe	MG298837
L591	Hodgkin's lymphoma cell line	Germany	Europe	LN827523
HL01	Hodgkin's lymphoma	UK	Europe	LN824226
HL02	Hodgkin's lymphoma	UK	Europe	LN827546
HL04	Hodgkin's lymphoma	UK	Europe	LN827564
HL05	Hodgkin's lymphoma	UK	Europe	LN824204
HL08	Hodgkin's lymphoma	UK	Europe	LN824225
HL09	Hodgkin's lymphoma	UK	Europe	LN827522
HL11	Hodgkin's lymphoma	UK	Europe	LN827524
Saliva1	Saliva healthy donor	UK (Hong Kong)	Europe	LN824142
sLCL-IM1.02	sLCL. IM.	Australia	Australia	LN827596
sLCL-IM1.05	sLCL. IM.	Australia	Australia	LN827590
sLCL-IM1.09	sLCL. IM.	Australia	Australia	LN827567
sLCL-IM1.16	sLCL. IM.	Australia	Australia	LN827799
sLCL-IM1.17	sLCL. IM	Australia	Australia	LN827583
sLCL-IS1.01	sLCL. PTLD	Australia	Australia	LN827570
sLCL-IS1.03	sLCL. PTLD	Australia	Australia	LN827595
sLCL-IS1.04	sLCL. PTLD	Australia	Australia	LN827597
sLCL-IS1.06	sLCL. PTLD	Australia	Australia	LN827584
sLCL-IS1.07	sLCL. PTLD	Australia	Australia	LN827594
sLCL-IS1.08	sLCL. PTLD	Australia	Australia	LN827553
sLCL-IS1.10	sLCL. PTLD	Australia	Australia	LN827592
sLCL-IS1.11	sLCL. PTLD	Australia	Australia	LN827569
sLCL-IS1.12	sLCL. PTLD	Australia	Australia	LN827593
sLCL-IS1.13	sLCL. PTLD	Australia	Australia	LN827578
sLCL-IS1.14	sLCL. PTLD	Australia	Australia	LN827575
sLCL-IS1.15	sLCL. PTLD	Australia	Australia	LN827586
sLCL-IS1.18	sLCL. PTLD	Australia	Australia	LN827572
sLCL-IS1.19	sLCL. PTLD	Australia	Australia	LN827588
sLCL-IS1.20	sLCL. PTLD	Australia	Australia	LN827576
RK_LCL_H12	Spontaneous LCL	Papua New Guinea	Oceania	MG298907
RK_LCL_H16	Spontaneous LCL	Papua New Guinea	Oceania	MG298908
RK_LCL_H35	Spontaneous LCL	Papua New Guinea	Oceania	MG298909
RK_LCL_L12	Spontaneous LCL	Papua New Guinea	Oceania	MG298910
RK_LCL_L19	Spontaneous LCL	Papua New Guinea	Oceania	MG298911
RK_LCL_L2	Spontaneous LCL	Papua New Guinea	Oceania	MG298912
RK_LCL_L24	Spontaneous LCL	Papua New Guinea	Oceania	MG298913
RK_LCL_L3	Spontaneous LCL	Papua New Guinea	Oceania	MG298914
RK_LCL_L4	Spontaneous LCL	Papua New Guinea	Oceania	MG298915
RK_LCL_L5	Spontaneous LCL	Papua New Guinea	Oceania	MG298916
JM_LCL_IK	Spontaneous LCL	Indonesia	SEAsia	MG298872
JM_LCL_IN	Spontaneous LCL	Indonesia	SEAsia	MG298873
JM_LCL_MU	Spontaneous LCL	Indonesia	SEAsia	MG298874
JM_LCL_SU	Spontaneous LCL	Indonesia	SEAsia	MG298875
JM_NKTLY_218_1	NKT lymphoma	Indonesia	SEAsia	MG298876
JM_NKTLY_96_1	NKT lymphoma	Indonesia	SEAsia	MG298877
JM_NKTLY_98_1	NKT lymphoma	Indonesia	SEAsia	MG298878
JM_NPC_bio_162	NPC Biopsy	Indonesia	SEAsia	MG298879
JM_NPC_bio_238	NPC Biopsy	Indonesia	SEAsia	MG298880
JM_NPC_biop_27	NPC Biopsy	Indonesia	SEAsia	MG298881
JM_NPC_biop_51	NPC Biopsy	Indonesia	SEAsia	MG298882
JM_NPC_bru_178	NPC Nasal brush	Indonesia	SEAsia	MG298883
JM_NPC_bru_238	NPC Nasal brush	Indonesia	SEAsia	MG298884
JM_NPC_bru_377	NPC Nasal brush	Indonesia	SEAsia	MG298885
JM_NPC_bru_38	NPC Nasal brush	Indonesia	SEAsia	MG298886
JM_NPC_bru_51	NPC Nasal brush	Indonesia	SEAsia	MG298887
JM_NPC_bru_L16	NPC Nasal brush	Indonesia	SEAsia	MG298888
JM_NPC_bru_L2	NPC Nasal brush	Indonesia	SEAsia	MG298889
JM_NPC_bru_L29	NPC Nasal brush	Indonesia	SEAsia	MG298890
JM_NPC_bru_L3	NPC Nasal brush	Indonesia	SEAsia	MG298891
JM_NPC_bru_L37	NPC Nasal brush	Indonesia	SEAsia	MG298892
JM_NPC_bru_L41	NPC Nasal brush	Indonesia	SEAsia	MG298894
JM_NPC_bru_L42	NPC Nasal brush	Indonesia	SEAsia	MG298895
JM_NPC_bru_L47	NPC Nasal brush	Indonesia	SEAsia	MG298896
JM_NPC_bru_L5	NPC Nasal brush	Indonesia	SEAsia	MG298897
C666.1	NPC	China	EAsia	KC617875
D3201.2	NPC biopsy	China	EAsia	LN827549
EBVaGC1	Gastric carcinoma	China	EAsia	KT273942
EBVaGC2	Gastric carcinoma	China	EAsia	KT273943
EBVaGC3	Gastric carcinoma	China	EAsia	KT254013
EBVaGC4	Gastric carcinoma	China	EAsia	KT273944
EBVaGC5	Gastric carcinoma	China	EAsia	KT273945
EBVaGC6	Gastric carcinoma	China	EAsia	KT273946
EBVaGC7	Gastric carcinoma	China	EAsia	KT273947
EBVaGC8	Gastric carcinoma	China	EAsia	KT273948
EBVaGC9	Gastric carcinoma	China	EAsia	KT273949
GD1	NPC patient - saliva to cord LCL	China	EAsia	AY961628
GD2	NPC tumour biopsy	China	EAsia	HQ020558
LC1	Lung carcinoma	China	EAsia	KT823506
LC2	Lung carcinoma	China	EAsia	KT823507
LC3	Lung carcinoma	China	EAsia	KT823508
LC4	Lung carcinoma	China	EAsia	KT823509
HKN14	NPC biopsy	Hong Kong	EAsia	LN824209
HKN15	NPC biopsy	Hong Kong	EAsia	LN827547
HKN19	NPC biopsy	Hong Kong	EAsia	LN824224
HKNPC1	NPC biopsy	Hong Kong	EAsia	JQ009376
HKNPC2	NPC biopsy	Hong Kong	EAsia	KF992564
HKNPC3	NPC biopsy	Hong Kong	EAsia	KF992565
HKNPC4	NPC biopsy	Hong Kong	EAsia	KF992566
HKNPC5	NPC biopsy	Hong Kong	EAsia	KF992567
HKNPC6	NPC biopsy	Hong Kong	EAsia	KF992568
HKNPC7	NPC biopsy	Hong Kong	EAsia	KF992569
HKNPC8	NPC biopsy	Hong Kong	EAsia	KF992570
HKNPC9	NPC biopsy	Hong Kong	EAsia	KF992571
M81	BAC from LCL, EBV from NPC	Hong Kong	EAsia	KF373730
HKHD9	Saliva healthy donor	Hong Kong	EAsia	MH590378
HKHD18	Saliva healthy donor	Hong Kong	EAsia	MH590387
HKHD36	Saliva healthy donor	Hong Kong	EAsia	MH590405
HKHD114	Saliva healthy donor	Hong Kong	EAsia	MH590483
HKHD113	Saliva healthy donor	Hong Kong	EAsia	MH590482
HKHD117	Saliva healthy donor	Hong Kong	EAsia	MH590486
HKNPC60	NPC Biopsy	Hong Kong	EAsia	MH590571
HKNPC22	NPC Biopsy	Hong Kong	EAsia	MH590533
HKNPC57	NPC Biopsy	Hong Kong	EAsia	MH590568
Akata	BL cell line	Japan	EAsia	KC207813
P11-871	Blood, IM patient	Japan	EAsia	ERZ661240
P12-1026	Blood, IM patient	Japan	EAsia	ERZ661241
P1-812	Blood, IM patient	Japan	EAsia	ERZ661231
P2-1213	Blood, IM patient	Japan	EAsia	ERZ661232
P3-2670	Blood, IM patient	Japan	EAsia	ERZ661233
P4-2274	Blood, IM patient	Japan	EAsia	ERZ661234
P5-1294	Blood, IM patient	Japan	EAsia	ERZ661235
P6-1751	Blood, IM patient	Japan	EAsia	ERZ661236
P7-2634	Blood, IM patient	Japan	EAsia	ERZ661237
P8-414	Blood, IM patient	Japan	EAsia	ERZ661238
P9-2631	Blood, IM patient	Japan	EAsia	ERZ661239
YCCEL1	Gastric carcinoma cell line	Korea	EAsia	LN827561
SNU-719	Gastric carcinoma cell line	Korea	EAsia	KX674066
AH_Saliva_8192	Saliva	Taiwan	EAsia	MG298823
AH_Saliva_8471	Saliva	Taiwan	EAsia	MG298824
AH_Saliva_8489	Saliva	Taiwan	EAsia	MG298825
AH_Saliva_9077	Saliva	Taiwan	EAsia	MG298826
